# Supplementary material for: Discovery of Pyrimidine- and Coumarin-Linked Hybrid Molecules as Inducers of JNK Phosphorylation through ROS Generation in Breast Cancer Cells
Source: Molecules. 2023 Apr 13;28(8):3450. doi: 10.3390/molecules28083450 (PMC10142175; doi:10.3390/molecules28083450)
Supplement: Supplementary file 1 [file molecules-28-03450-s001.zip]

Archive with 1 entries (1 files):
- molecules-2318141-supplementary.pdf
